# Supplementary material for: Cerebello-Cortical Differences in Effective Connectivity of the Dominant and Non-dominant Hand during a Visuomotor Paradigm of Grip Force Control
Source: Front Hum Neurosci. 2017 Oct 25;11:511. doi: 10.3389/fnhum.2017.00511 (PMC5662901; doi:10.3389/fnhum.2017.00511)
Supplement: Supplementary file 1 [file DataSheet1.XLSX]

## Sheet: AIC_Right_Hand
	Subject 1	Subject 2	Subject 3	Subject 4	Subject 5	Subject 6	Subject 7	Subject 8	Subject 9	Subject 10	Subject 11	Subject 12	Subject 13	Subject 14	Subject 15	Subject 16	Subject 17	Subject 18	Subject 19	Subject 20	Subject 21	Subject 22	Subject 23	Subject 24	Subject 25	Subject 26	Subject 27	Subject 28
Family 1 Config 1	1345.11	1940.43	-1053.93	-1063.17	-828.149	595.465	-890.089	-961.37	-1226.46	-453.47	-1033.96	-5.1038	-1000.34	-1376.57	-1737.01	-584.871	-648.744	75.9865	-1717.02	-1500.34	-811.865	-303.838	-615.59	346.597	-1135.87	-420.869	-705.168	-652.817
Family 1 Config 2	1346.17	1993.65	-1044.18	-1238.77	-784.44	614.953	-886.735	-1046.16	-1236.08	-462.294	-1142.15	-4.16414	-1411.39	-1259.78	-1729.09	-659.702	-798.358	91.3003	-1493.27	-1482.95	-1013.43	-258.015	-598.869	260.893	-1159.04	-436.019	-740.123	-654.15
Family 1 Config 3	1333.88	1931.86	-1066.06	-1217.68	-749.906	505.464	-965.421	-1041.44	-1351.43	-523.047	-1016.08	66.5788	-1095.86	-1283.7	-1725.13	-580.838	-755.095	50.5731	-1564.76	-1465	-780.198	-289.234	-613.164	310.893	-1162.32	-494.511	-733.614	-937.195
Family 1 Config 4	1341.46	1938.36	-1087.81	-1217.57	-756.666	510.307	-908.883	-1066.24	-1289.49	-493.321	-1085.77	-70.0263	-1477.32	-1312.93	-1717.2	-598.039	-749.214	28.3589	-1841.24	-1529.76	-884.133	-306.219	-637.833	249.871	-1210.06	-436.25	-889.455	-885.511
Family 1 Config 5	1343.41	1928.95	-944.395	-1212.53	-761.731	547.941	-861.093	-1063.7	-1334.96	-288.974	-1113.04	32.2458	-1565.85	-1229.78	-1748.91	-443.871	-608.565	62.76	-1519.28	-1412.97	-902.801	-260.76	-613.714	388.371	-1191.96	-379.965	-681.004	-651.814
Family 1 Config 6	1342.9	1928.44	-1037.93	-1267.18	-709.7	531.854	-891.193	-1030.58	-1390.71	-391.082	-1102.21	101.421	-1572.06	-1305.39	-1740.99	-407.585	-735.069	100.849	-1848.72	-1448.76	-905.611	-313.142	-607.952	402.124	-1177.51	-486.698	-692.118	-527.014
Family 1 Config 7	1371.41	1923.42	-1069.06	-1261.77	-723.346	585.229	-865.503	-1058.74	-1360.15	-340.597	-1121.64	7.56758	-1057.45	-1383.17	-1737.02	-450.221	-843.046	77.6941	-1718.59	-1462.84	-892.504	-242.281	-590.81	362.883	-1186.06	-399.466	-729.577	-749.124
Family 2 Config 1	1382.87	1932.3	-1099.25	-1221.44	-763.979	458.524	-951.142	-1023.23	-1301.49	-362.519	-1052	-76.0061	-1117.42	-1366.83	-1721.16	-560.019	-906.124	22.585	-1814.48	-1485.07	-876.589	-274.728	-628.671	291.443	-1205.89	-630.61	-873.265	-860.128
Family 2 Config 2	1353.45	1964.41	-977.665	-1184.17	-710.41	537.05	-893.623	-1032.71	-1253.38	-221.209	-1019.2	133.773	-1069.14	-1337.69	-1756.84	-420.47	-580.113	46.3844	-1274.15	-1421.66	-884.69	-240.691	-514.723	420.548	-1132.08	-396.248	-670.23	-665.108
Family 2 Config 3	1348.03	1932.44	-970.872	-1279.54	-704.919	619.593	-908.077	-1023.92	-1369.65	-268.806	-1118.25	50.7143	-1554.47	-1293.36	-1748.93	-435.495	-693.532	98.4243	-1723.24	-1426.64	-933.327	-335.107	-583.666	455.405	-1149.8	-384.816	-723.594	-870.468
Family 2 Config 4	1285.64	1926.22	-1086.43	-1275.66	-723.804	503.602	-854.265	-1040.24	-1423.99	-329.06	-1075.35	-11.1148	-1088.9	-1208.04	-1744.96	-385.863	-691.903	62.7584	-1481.73	-1425.23	-864.053	-265.801	-590.742	313.532	-1185.65	-350.549	-719.17	-720.693
Family 2 Config 5	1376.22	1926.23	-991.148	-1226.57	-768.15	452.974	-965.518	-1005.21	-1403.93	-462.036	-1067.49	1.95421	-1055.15	-1273.57	-1725.13	-536.562	-913.072	25.2828	-1618.59	-1466.05	-896.334	-274.7	-621.036	280.701	-1170.62	-627.076	-783.946	-1062.43
Family 2 Config 6	1305.98	1914.06	-1034.24	-1224.46	-724.931	569.133	-938.911	-1130.3	-1369.08	-354.329	-990.923	125.978	-1571.95	-1207.06	-1775.83	-426.027	-695.492	6.23265	-1447.5	-1400.39	-805.3	-300.562	-676.401	382.319	-1126.72	-359.524	-692.847	-658.513
Family 2 Config 7	1439.03	1914.66	-993.228	-1258.5	-726.505	613.198	-915.466	-1059.81	-1453.2	-292.075	-1002.74	246.129	-1051.02	-1274.85	-1767.97	-511.401	-629.191	71.55	-1351.77	-1385.14	-965.823	-392.769	-576.267	422.881	-1104.99	-459.29	-749.782	-494.419
Family 3 Config 1	1489.78	1968.57	-1049.68	-1245.62	-728.679	558.962	-929.249	-1100.76	-1450.62	-204.875	-997.625	113.083	-1064.86	-1262.61	-1764.02	-453.795	-622.146	66.6691	-1449.01	-1400.53	-898.352	-392.254	-651.567	501.671	-1168.01	-441.884	-755.186	-512.665
Family 3 Config 2	1321.96	1935	-1142.93	-1215.71	-740.873	498.418	-879.596	-1034.9	-1372.42	-485.142	-1054.48	73.2334	-1103.53	-1305.29	-1740.99	-415.882	-868.362	105.26	-1502.28	-1399.29	-872.726	-236.78	-604.768	509.583	-1249.44	-287.935	-685.963	-690.35
Family 3 Config 3	1140.81	1909.69	-1208.44	-1274.94	-893.206	421.7	-1206.22	-1255.62	-1373.37	-734.276	-1218.67	-147.118	-1485.34	-1214.3	-1486.29	-558.835	-939.489	-141	-1899.84	-1509.38	-1017.73	-428.543	-738.997	146.055	-1610.46	-717.958	-1027.48	-892.836
Family 3 Config 4	1344.53	1954.43	-1028.16	-1205.72	-729.981	594.473	-926.868	-1048.31	-1232.98	-427.105	-1100.57	-30.3314	-1477.08	-1312.72	-1731.04	-572.37	-727.717	108.69	-1500.69	-1492.24	-876.971	-264.262	-625.816	332.029	-1150.74	-469.08	-763.064	-565.994
Family 3 Config 5	1401.58	1978.03	-1036.57	-1220.69	-734.357	519.369	-907.275	-1062.88	-1255.07	-277.789	-1115.17	51.152	-1070.85	-1359.45	-1723.12	-566.387	-738.59	8.40738	-1712.67	-1503.19	-889.863	-263.339	-616.298	405.847	-1173.99	-469.554	-803.619	-824.319
Family 3 Config 6	1422.49	1940.87	-1072.91	-1199.15	-720.499	518.964	-1105.87	-1053.79	-1229.77	-550.09	-1126.6	-54.7571	-1509.15	-1277.85	-1715.19	-577.14	-895.987	37.1422	-1861.44	-1509.29	-856.108	-307.562	-631.333	297.272	-1223.82	-501.308	-898.552	-628.149
Family 3 Config 7	1469.07	1948.98	-1038.31	-1189.86	-722.833	524.297	-921.697	-1038.85	-1274.01	-227.63	-1123.19	4.31427	-1026.07	-1253.06	-1742.93	-381.525	-793.522	107.978	-1817.05	-1456.67	-798.368	-260.369	-604.151	321.857	-1077.25	-403.61	-686.451	-772.956
Family 4 Config 1	1483	1925.52	-1058.73	-1164.43	-754.302	567.889	-875.264	-1061.69	-1287.03	-390.228	-1188.1	-0.324412	-1077.89	-1381.55	-1735.01	-388.616	-720.528	33.0733	-1419.45	-1450.59	-941.065	-269.568	-563.645	317.666	-1131.22	-448.966	-869.517	-768.997
Family 4 Config 2	1496.92	1936.61	-1106.67	-1153.24	-745.537	469.921	-981.715	-988.097	-1344.09	-510.843	-1073.26	16.0489	-1488.48	-1374.66	-1719.15	-549.303	-741.693	78.2531	-1624.59	-1478.19	-733.854	-383.515	-622.674	348.798	-1203.39	-604.131	-847.69	-647.879
Family 4 Config 3	1381.45	1934.58	-1060.92	-1235.27	-754.949	525.402	-894.107	-1073.29	-1386.72	-385.883	-1124.74	-37.1836	-1025.68	-1253.78	-1750.86	-489.156	-849.063	67.3568	-1507.58	-1426.99	-920.701	-238.256	-608.717	294.159	-1121.98	-374.945	-806.76	-648.511
Family 4 Config 4	1440.28	1972.27	-961.827	-1258.97	-685.029	567.629	-875.393	-1047.08	-1421.63	-310.462	-1152.75	17.4587	-1072.23	-1222.65	-1742.95	-416.438	-832.294	105.677	-1538.06	-1469.25	-899.974	-326.006	-601.073	347.215	-1155.56	-386.808	-781.311	-703.695
Family 4 Config 5	1497.22	1934.63	-1094.74	-1258.4	-754.516	462.182	-965.801	-1061.32	-1401.72	-429.726	-1035.05	43.617	-1265.21	-1317.78	-1723.12	-537.46	-915.47	-4.15811	-1828.26	-1459.28	-846.376	-274.471	-589.097	275.605	-1180.15	-604.284	-830.3	-643.003
Family 4 Config 6	1457.99	1915.97	-1075.19	-1190.01	-690.706	629.733	-909.834	-1113.89	-1288.64	-295.671	-1084.99	217.008	-949.952	-1205.9	-1769.86	-330.434	-615.605	0.32116	-1349.4	-1396.9	-792.966	-364.395	-596.485	317.278	-1142.12	-415.079	-770.554	-505.916
Family 4 Config 7	1443.61	1910.64	-1086.81	-1244.34	-708.981	554.358	-956.575	-1083.74	-1448.2	-290.134	-1101.47	38.5984	-1064.86	-1327.66	-1762	-461.155	-724.523	6.98784	-1598.84	-1397.37	-901.049	-361.567	-632.813	479.9	-1121.97	-451.27	-735.843	-668.348

## Sheet: BIC_Right_Hand
	Subject 1	Subject 2	Subject 3	Subject 4	Subject 5	Subject 6	Subject 7	Subject 8	Subject 9	Subject 10	Subject 11	Subject 12	Subject 13	Subject 14	Subject 15	Subject 16	Subject 17	Subject 18	Subject 19	Subject 20	Subject 21	Subject 22	Subject 23	Subject 24	Subject 25	Subject 26	Subject 27	Subject 28
Family 1 Config 1	1173.74	1769.05	-1225.31	-1234.54	-999.527	424.086	-1061.47	-1132.75	-1397.84	-624.849	-1205.33	-176.482	-1171.71	-1547.95	-1908.39	-756.249	-820.122	-95.3917	-1888.4	-1671.72	-983.243	-475.216	-786.968	175.219	-1307.25	-592.248	-876.546	-824.196
Family 1 Config 2	1188.37	1835.85	-1201.98	-1396.58	-942.243	457.149	-1044.54	-1203.96	-1393.89	-620.098	-1299.95	-161.968	-1569.19	-1417.58	-1886.89	-817.506	-956.162	-66.5034	-1651.07	-1640.76	-1171.23	-415.818	-756.673	103.09	-1316.84	-593.823	-897.926	-811.953
Family 1 Config 3	1182.87	1780.84	-1217.07	-1368.69	-900.922	354.448	-1116.44	-1192.46	-1502.44	-674.064	-1167.1	-84.4376	-1246.87	-1434.71	-1876.14	-731.855	-906.111	-100.443	-1715.78	-1616.02	-931.215	-440.25	-764.18	159.876	-1313.34	-645.528	-884.631	-1088.21
Family 1 Config 4	1204.01	1800.92	-1225.25	-1355.01	-894.108	372.865	-1046.33	-1203.68	-1426.93	-630.763	-1223.21	-207.468	-1614.77	-1450.37	-1854.64	-735.481	-886.656	-109.083	-1978.68	-1667.2	-1021.58	-443.661	-775.275	112.429	-1347.5	-573.692	-1026.9	-1022.95
Family 1 Config 5	1151.67	1737.21	-1136.13	-1404.27	-953.471	356.201	-1052.83	-1255.44	-1526.7	-480.714	-1304.78	-159.494	-1757.59	-1421.52	-1940.65	-635.611	-800.305	-128.98	-1711.02	-1604.71	-1094.54	-452.5	-805.454	196.631	-1383.7	-571.705	-872.744	-843.554
Family 1 Config 6	1164.74	1750.28	-1216.09	-1445.35	-887.866	353.689	-1069.36	-1208.74	-1568.87	-569.247	-1280.37	-76.7443	-1750.22	-1483.55	-1919.16	-585.75	-913.234	-77.3163	-2026.88	-1626.93	-1083.78	-491.307	-786.117	223.958	-1355.68	-664.864	-870.283	-705.18
Family 1 Config 7	1200.03	1752.04	-1240.44	-1433.15	-894.724	413.851	-1036.88	-1230.11	-1531.53	-511.975	-1293.02	-163.811	-1228.83	-1554.55	-1908.4	-621.599	-1014.42	-93.6841	-1889.97	-1634.22	-1063.88	-413.659	-762.188	191.505	-1357.44	-570.844	-900.955	-920.502
Family 2 Config 1	1238.64	1788.07	-1243.47	-1365.67	-908.208	314.295	-1095.37	-1167.46	-1445.72	-506.748	-1196.23	-220.235	-1261.65	-1511.05	-1865.39	-704.248	-1050.35	-121.644	-1958.7	-1629.3	-1020.82	-418.957	-772.9	147.214	-1350.12	-774.839	-1017.49	-1004.36
Family 2 Config 2	1148.13	1759.1	-1182.98	-1389.49	-915.725	331.735	-1098.94	-1238.02	-1458.69	-426.523	-1224.51	-71.5414	-1274.46	-1543	-1962.16	-625.785	-785.428	-158.93	-1479.46	-1626.98	-1090	-446.006	-720.038	215.234	-1337.39	-601.562	-875.544	-870.423
Family 2 Config 3	1156.29	1740.7	-1162.61	-1471.28	-896.659	427.853	-1099.82	-1215.66	-1561.39	-460.546	-1309.99	-141.026	-1746.21	-1485.1	-1940.67	-627.235	-885.272	-93.3157	-1914.98	-1618.38	-1125.07	-526.847	-775.406	263.665	-1341.54	-576.556	-915.334	-1062.21
Family 2 Config 4	1100.69	1741.27	-1271.38	-1460.62	-908.757	318.65	-1039.22	-1225.19	-1608.95	-514.012	-1260.31	-196.068	-1273.85	-1392.99	-1929.91	-570.816	-876.856	-122.194	-1666.69	-1610.18	-1049.01	-450.754	-775.694	128.58	-1370.61	-535.502	-904.123	-905.646
Family 2 Config 5	1225.2	1775.21	-1142.16	-1377.58	-919.166	301.958	-1116.53	-1156.22	-1554.95	-613.052	-1218.51	-149.062	-1206.17	-1424.59	-1876.14	-687.578	-1064.09	-125.734	-1769.61	-1617.07	-1047.35	-425.717	-772.052	129.684	-1321.63	-778.092	-934.963	-1213.45
Family 2 Config 6	1066.73	1674.81	-1273.49	-1463.71	-964.182	329.883	-1178.16	-1369.55	-1608.33	-593.58	-1230.17	-113.273	-1811.2	-1446.31	-2015.08	-665.278	-934.742	-233.018	-1686.75	-1639.64	-1044.55	-539.812	-915.652	143.068	-1365.97	-598.775	-932.098	-897.764
Family 2 Config 7	1213.35	1688.98	-1218.9	-1484.18	-952.181	387.522	-1141.14	-1285.48	-1678.87	-517.751	-1228.41	20.4527	-1276.69	-1500.53	-1993.64	-737.077	-854.867	-154.126	-1577.45	-1610.82	-1191.5	-618.445	-801.943	197.204	-1330.67	-684.967	-975.459	-720.095
Family 3 Config 1	1270.89	1749.68	-1268.57	-1464.51	-947.568	340.074	-1148.14	-1319.64	-1669.51	-423.764	-1216.51	-105.805	-1283.75	-1481.5	-1982.91	-672.683	-841.035	-152.22	-1667.9	-1619.42	-1117.24	-611.143	-870.456	282.782	-1386.9	-660.773	-974.075	-731.554
Family 3 Config 2	1143.8	1756.84	-1321.1	-1393.88	-919.038	320.253	-1057.76	-1213.06	-1550.59	-663.307	-1232.64	-104.932	-1281.7	-1483.45	-1919.16	-594.048	-1046.53	-72.9051	-1680.45	-1577.45	-1050.89	-414.946	-782.934	331.418	-1427.61	-466.101	-864.128	-868.516
Family 3 Config 3	1030.52	1799.4	-1318.73	-1385.24	-1003.5	311.408	-1316.51	-1365.92	-1483.67	-844.569	-1328.96	-257.411	-1595.63	-1324.6	-1596.58	-669.128	-1049.78	-251.293	-2010.13	-1619.67	-1128.03	-538.836	-849.29	35.7616	-1720.76	-828.251	-1137.77	-1003.13
Family 3 Config 4	1183.33	1793.23	-1189.36	-1366.92	-891.178	433.276	-1088.07	-1209.51	-1394.18	-588.303	-1261.77	-191.529	-1638.28	-1473.92	-1892.24	-733.567	-888.914	-52.5075	-1661.89	-1653.44	-1038.17	-425.46	-787.014	170.832	-1311.94	-630.277	-924.261	-727.192
Family 3 Config 5	1253.96	1830.41	-1184.19	-1368.32	-881.98	371.746	-1054.9	-1210.51	-1402.69	-425.412	-1262.79	-96.4708	-1218.47	-1507.07	-1870.74	-714.01	-886.213	-139.215	-1860.29	-1650.81	-1037.49	-410.962	-763.921	258.224	-1321.61	-617.177	-951.241	-971.942
Family 3 Config 6	1288.45	1806.82	-1206.96	-1333.2	-854.547	384.916	-1239.92	-1187.84	-1363.82	-684.138	-1260.65	-188.805	-1643.2	-1411.9	-1849.24	-711.188	-1030.04	-96.9061	-1995.49	-1643.33	-990.156	-441.61	-765.382	163.223	-1357.86	-635.356	-1032.6	-762.197
Family 3 Config 7	1287.51	1767.42	-1219.87	-1371.41	-904.392	342.738	-1103.26	-1220.41	-1455.57	-409.189	-1304.75	-177.245	-1207.63	-1434.62	-1924.49	-563.084	-975.081	-73.5807	-1998.61	-1638.23	-979.927	-441.928	-785.71	140.298	-1258.81	-585.169	-868.01	-954.515
Family 4 Config 1	1315.01	1757.54	-1226.71	-1332.41	-922.287	399.904	-1043.25	-1229.68	-1455.02	-558.213	-1356.09	-168.309	-1245.87	-1549.54	-1903	-556.601	-888.513	-134.911	-1587.44	-1618.57	-1109.05	-437.552	-731.629	149.681	-1299.21	-616.951	-1037.5	-936.982
Family 4 Config 2	1356.08	1795.78	-1247.51	-1294.08	-886.372	329.085	-1122.55	-1128.93	-1484.93	-651.679	-1214.1	-124.787	-1629.32	-1515.49	-1859.99	-690.139	-882.529	-62.5824	-1765.43	-1619.03	-874.689	-524.35	-763.51	207.962	-1344.22	-744.966	-988.526	-788.715
Family 4 Config 3	1186.32	1739.44	-1256.06	-1430.4	-950.082	330.268	-1089.24	-1268.43	-1581.85	-581.016	-1319.87	-232.317	-1220.81	-1448.91	-1946	-684.29	-1044.2	-127.777	-1702.71	-1622.12	-1115.83	-433.39	-803.851	99.0255	-1317.11	-570.079	-1001.89	-843.645
Family 4 Config 4	1258.72	1790.71	-1143.39	-1440.53	-866.588	386.07	-1056.95	-1228.64	-1603.19	-492.021	-1334.31	-164.1	-1253.79	-1404.21	-1924.51	-597.997	-1013.85	-75.8823	-1719.62	-1650.81	-1081.53	-507.565	-782.632	165.656	-1337.12	-568.368	-962.87	-885.254
Family 4 Config 5	1349.6	1787	-1242.36	-1406.03	-902.139	314.559	-1113.42	-1208.94	-1549.34	-577.349	-1182.67	-104.006	-1412.83	-1465.4	-1870.74	-685.082	-1063.09	-151.781	-1975.89	-1606.9	-993.999	-422.094	-736.72	127.982	-1327.77	-751.907	-977.922	-790.626
Family 4 Config 6	1228.92	1686.9	-1304.26	-1419.08	-919.776	400.663	-1138.9	-1342.96	-1517.71	-524.741	-1314.06	-12.0614	-1179.02	-1434.97	-1998.93	-559.504	-844.675	-228.749	-1578.47	-1625.97	-1022.04	-593.465	-825.555	88.2077	-1371.19	-644.148	-999.624	-734.986
Family 4 Config 7	1228.11	1695.14	-1302.31	-1459.83	-924.476	338.862	-1172.07	-1299.24	-1663.7	-505.629	-1316.97	-176.897	-1280.35	-1543.15	-1977.5	-676.65	-940.018	-208.508	-1814.34	-1612.87	-1116.54	-577.063	-848.309	264.404	-1337.46	-666.765	-951.339	-883.844

## Sheet: log-evidence_Right_Hand
	Subject 1	Subject 2	Subject 3	Subject 4	Subject 5	Subject 6	Subject 7	Subject 8	Subject 9	Subject 10	Subject 11	Subject 12	Subject 13	Subject 14	Subject 15	Subject 16	Subject 17	Subject 18	Subject 19	Subject 20	Subject 21	Subject 22	Subject 23	Subject 24	Subject 25	Subject 26	Subject 27	Subject 28
Family 1 Config 1	-2383.45	-2388.82	-2399.01	-2420.74	-2397.33	-2387.65	-2356.34	-2346.1	-2375.9	-2384.52	-2445.97	-2361.84	-2422.7	-2290.98	-2243.29	-2433.62	-2387.79	-2327.6	-2343	-2262.03	-2226.49	-2337.17	-2345.6	-2299.43	-2309.25	-2277.52	-2269.82	-2280.85
Family 1 Config 2	-2052.6	-2007.96	-2066.36	-2065.17	-2047.48	-2055.31	-2060.2	-2071.01	-2013.48	-2053.89	-2057.03	-2074.28	-2039.35	-2049.4	-2002.74	-2062.51	-2038.22	-2027.86	-2065.31	-2025.36	-2060.59	-2071.05	-2041.47	-2015.44	-2072.69	-2043.12	-2055.15	-2071.3
Family 1 Config 3	-9149.87	-9165.73	-9239.49	-9250.02	-8957.09	-9111.21	-9197.91	-9260.86	-9095.39	-9019.05	-9198.93	-9033.62	-9171.09	-9107.08	-9129.88	-9315.07	-9167.39	-9170.7	-9231.84	-9104.4	-9134.93	-9281.56	-9141.73	-9011.56	-9255.63	-9116.05	-9192.47	-9273.86
Family 1 Config 4	-8410.21	-8656.5	-8630.76	-8667.87	-8611.39	-8709.47	-8699.07	-8665.31	-8573.32	-8705.63	-8714.3	-8673.31	-8621.5	-8674.73	-8661.34	-8620.42	-8549.99	-8610.42	-8665.02	-8571.38	-8611.29	-8642.54	-8653.78	-8691.1	-8717.9	-8583.12	-8657.61	-8590.33
Family 1 Config 5	-8362.61	-8322.68	-8275.36	-8312.14	-8292.38	-8180.97	-8210.42	-8314.25	-8183.54	-8212.82	-8195.26	-8290.93	-8129.29	-8185.35	-8182.68	-8284.63	-8235.76	-8254.81	-8292.61	-8220.48	-8294.89	-8296.86	-8269.06	-8200.12	-8264.9	-8096.31	-8150.32	-8295.81
Family 1 Config 6	-4106.05	-4091.65	-4211.28	-4202.25	-4132.56	-4177.03	-4102.76	-4239.13	-4142.23	-4107.9	-4174.36	-4232.9	-4136.56	-4098.72	-4105.55	-4230.69	-4122.02	-4205.16	-4202.63	-4144.34	-4147.83	-4238.09	-4135.13	-4152.39	-4232.97	-4094.6	-4111.9	-4233.13
Family 1 Config 7	-6236.34	-6218.58	-6344.59	-6262.55	-6182.75	-6235.31	-6163.34	-6251.86	-6205.69	-6196.61	-6113.52	-6234.01	-6340.77	-6230.23	-6341.41	-6251.88	-6227.58	-6286.74	-6394.99	-6260.94	-6190.32	-6268.44	-6203.77	-6152.69	-6263.28	-6309.81	-6340.72	-6222.41
Family 2 Config 1	-9105.23	-9204.86	-9240.18	-9274.62	-9164.67	-9133.67	-9243.75	-9270.53	-9171.08	-9131.92	-9188.34	-9141.39	-9278.74	-9214.44	-9253.51	-9168.68	-9243.07	-9267.22	-9236.74	-9141.96	-9249.62	-9118.29	-9251.31	-9195.25	-9172.42	-9278.36	-9246.19	-9150.79
Family 2 Config 2	-7665.23	-7669.47	-7733.31	-7696.64	-7724.56	-7750.82	-7730.82	-7707.22	-7673.64	-7735.92	-7769.06	-7768.49	-7729.82	-7772.11	-7772.33	-7742.27	-7672.22	-7679.24	-7667.34	-7682.81	-7686.29	-7731.89	-7744.77	-7769.02	-7768.47	-7687.18	-7772.22	-7742.4
Family 2 Config 3	-6993.86	-7050.66	-7225.71	-7051.26	-6772.27	-6968.59	-6871.6	-6890.62	-6578.63	-6816.57	-6833.42	-6947.52	-6755.94	-6834.47	-6720.18	-7065.23	-6931.32	-6752.66	-7138.05	-6677.48	-6861.13	-7141.11	-6919.02	-6807.36	-6925.18	-6767.49	-6738.43	-6701.13
Family 2 Config 4	-6820.47	-6949.25	-6843.61	-6917.55	-6952.17	-6961.99	-6929.77	-6913.78	-6839.63	-6972.87	-6986.36	-6920.47	-6754.45	-6802.89	-6836.63	-6841.55	-6990.73	-7011.2	-6955.86	-7008.59	-6977.47	-6969.13	-7009.43	-7000.9	-6923.99	-6908.3	-6833.44	-6892.16
Family 2 Config 5	-6949.8	-6925.48	-6805.25	-7131.7	-6871.03	-6785.45	-6926.07	-7142.07	-6573.98	-6790.63	-6930.09	-6990.45	-6544.75	-6242.77	-6624.94	-6743.78	-7020.53	-6830.55	-7034.38	-6948.84	-6968.99	-6916.63	-6994.13	-6919.04	-6882.21	-6278.69	-6737.38	-6758.36
Family 2 Config 6	-6347.48	-6986.74	-6327.18	-7060.05	-7224.32	-7087	-6405.31	-6485.47	-6460.86	-7213	-6427.92	-6439.78	-7182.69	-6348.67	-6397.97	-6488.39	-7067.65	-6421.84	-7110.25	-6420.85	-6389.25	-7113.22	-6405.41	-6423.44	-6685.38	-6350.08	-6407.03	-6476.96
Family 2 Config 7	-8635.23	-8543.93	-8544.09	-8609.22	-8489.17	-8602.18	-8644.09	-8638.8	-8577.34	-8561.59	-8481.74	-8540.67	-8550.78	-8632.3	-8589	-8575.47	-8582.6	-8611.86	-8593.53	-8520.65	-8647.12	-8648.05	-8534.58	-8467.62	-8588.91	-8527.79	-8661.85	-8464.54
Family 3 Config 1	-7255.45	-7254.98	-7254.94	-7254.49	-7255.64	-7255.11	-7255.07	-7254.5	-7255.76	-7255.2	-7255.16	-7254.52	-7257.93	-7257.21	-7257.12	-7255.11	-7255.39	-7254.94	-7254.49	-7255.59	-7255.08	-7254.5	-7255.71	-7255.17	-7254.52	-7257.86	-7257.15	-7255.12
Family 3 Config 2	-9374.71	-9446.96	-9375.84	-9397.19	-9059.44	-9068.07	-9072.01	-9348.8	-9082.09	-9083.92	-8989.19	-9320.02	-9047.61	-9290.78	-9177.84	-9120.65	-9390.13	-9360.11	-9383.83	-9030.59	-8970.67	-9374.15	-9159.32	-9076.04	-9321.07	-8865.04	-9196.96	-9205.16
Family 3 Config 3	-7376.45	-7637.45	-7551.31	-7570.75	-7327.48	-7437.33	-7663.72	-7792.5	-7224.44	-7412.92	-7488.54	-7798.99	-7484.77	-7325.74	-7302.75	-7718.71	-7506.33	-7526.71	-7786.65	-7616.83	-7509.37	-7601.09	-7677.77	-7671.17	-7783.03	-7332.06	-7570.5	-7369.91
Family 3 Config 4	-8554.92	-8545.27	-8652	-8725.77	-8528.52	-8488.33	-8577.79	-8715.6	-8560.95	-8519.16	-8556.93	-8680.86	-8619.61	-8456.57	-8468.43	-8564.7	-8453.15	-8697.3	-8744.02	-8418.77	-8648.96	-8589.56	-8524.55	-8486.38	-8844.68	-8612.11	-8614.96	-8652.81
Family 3 Config 5	-7445.3	-7204.93	-7342.24	-7726.66	-7262.25	-7742.22	-7603.76	-7689.5	-6870.88	-7547.77	-7202.12	-7417.92	-7044.14	-6938.95	-7206.66	-7323.7	-7232.43	-7587.19	-7728.63	-7693.55	-7147.38	-7382.24	-7181.05	-7268.85	-7706.09	-6945.01	-7369.44	-7183.89
Family 3 Config 6	-7660.8	-7580.58	-7543.66	-7718.27	-7627.39	-7611.31	-7607.11	-7725.5	-7656.18	-7605.38	-7612.27	-7683.19	-7606.88	-7537.64	-7564.87	-7535.32	-7673.52	-7660.01	-7714.51	-7587.15	-7593.67	-7740.32	-7614.03	-7620.4	-7676	-7522.3	-7555.95	-7579.14
Family 3 Config 7	-8645.91	-9185.02	-8590.57	-8928.31	-8901.17	-8930.34	-8865.38	-8939.48	-8879.78	-9001.91	-8749.37	-8958.15	-8637.07	-9019.23	-8835.06	-8919.92	-8751.23	-8859.57	-8837.59	-8699.96	-8995.62	-8451.59	-8920.36	-8923.06	-8792.19	-8669.15	-8932.58	-8847.55
Family 4 Config 1	-8781.17	-8654.11	-8712.92	-8769.08	-8634.45	-8730.35	-8668.7	-8775.31	-8626.4	-8722.54	-8724.29	-8774.1	-8638.7	-8758.19	-8752.34	-8671.68	-8679.01	-8704.41	-8780.4	-8676.56	-8625.1	-8968.21	-8644.77	-8669.71	-8782.37	-8621.02	-8697.66	-8710.33
Family 4 Config 2	-9513.75	-9476.16	-9513.06	-9557.75	-9525.86	-9528.71	-9484.54	-9549.05	-9317.79	-9469.53	-9470.24	-9546.19	-9625.63	-9410.94	-9600.87	-9502.5	-9532.19	-9530.22	-9541.83	-9461.53	-9439.9	-9541.07	-9483.52	-9479.44	-9548.53	-9457.95	-9568.66	-9479.12
Family 4 Config 3	-4614.08	-4766.03	-4671.67	-4774.68	-4528.62	-4558.91	-4572.27	-4716.78	-4500.76	-4492.68	-4694.86	-4723.51	-4521.56	-4529.45	-4413.62	-4386.43	-4620.55	-4570.91	-4726.1	-4655.47	-4713.1	-4646.24	-4682.43	-4624.35	-4744.2	-4569.01	-4404.58	-4718.16
Family 4 Config 4	-7001.86	-7100.59	-7069.96	-7177.76	-7088.95	-7085.91	-7155.67	-7161.56	-7073.1	-7085.13	-7138.99	-7175	-7012.02	-6916.01	-7104.73	-7307.79	-7080.46	-7098.41	-7164.12	-6983.2	-7057.28	-7189.84	-7042.96	-7130.73	-7177.53	-7065.9	-7050.71	-7301.18
Family 4 Config 5	-7637.94	-7723.89	-7760.45	-7763.56	-7526.06	-7801.58	-7594.11	-8116.67	-7607.28	-7581.56	-7468.6	-8102.92	-7399.85	-7747.42	-7702.6	-7295.67	-7812.06	-7814.51	-7797.14	-7581.71	-7729.36	-8077.93	-7511.8	-7584.46	-8075.17	-7612.97	-7752.21	-7516.13
Family 4 Config 6	-7513.56	-7563.94	-7620.77	-7717.93	-7372.28	-7507.53	-7524.14	-7668.83	-7410.55	-7403.42	-7381.93	-7690.06	-7466.26	-7533.87	-7518.57	-7453.28	-7553.3	-7692.28	-7729.57	-7486.31	-7755.72	-7693.7	-7609.71	-7543.47	-7770.57	-7541.07	-7510.45	-7398.21
Family 4 Config 7	-8749.51	-8738.88	-9118.84	-9029.22	-8719.99	-8462.77	-8855.82	-8994.81	-8764.68	-8999.14	-8787.44	-9251.41	-8731.24	-8500.24	-8522.08	-8805.76	-8588.16	-8967.7	-8778.19	-8843.59	-8832.21	-8803.29	-8657.62	-8775.59	-8833.44	-8503.63	-8740.49	-8809.21

## Sheet: AIC_Left_Hand
	Subject 1	Subject 2	Subject 3	Subject 4	Subject 5	Subject 6	Subject 7	Subject 8	Subject 9	Subject 10	Subject 11	Subject 12	Subject 13	Subject 14	Subject 15	Subject 16	Subject 17	Subject 18	Subject 19	Subject 20	Subject 21	Subject 22	Subject 23	Subject 24	Subject 25	Subject 26	Subject 27	Subject 28
Family 1 Config 1	-1192.87	-320.718	-385.327	-1285.25	-2491.57	-778.715	-380.207	-556.737	-943.726	-463.212	-1043.35	-241.08	-1081.3	-705.581	-607.371	-649.698	-334.148	-1281.65	-375.107	-1650.84	-807.758	654.691	-937.497	-1258.71	-1141.76	-270.027	-1635.87	-1624.79
Family 1 Config 2	-1232.95	-372.397	-370.842	-1338.74	-2483.72	-773.294	-352.875	-820.088	-1076.53	-510.28	-1035.42	-37.7823	-1214.65	-916.697	-586.349	-641.294	-389.491	-1370.58	-384.92	-1779.03	-757.552	573.577	-1026.46	-1255.43	-1016.48	-368.183	-1629.87	-1617.12
Family 1 Config 3	-1225.24	-293.355	-396.529	-1331.23	-2479.79	-769.671	-911.512	-828.179	-1070.75	-580.563	-1031.45	-326.997	-1215.36	-967.836	-612.532	-693.354	-390.831	-1197.84	-384.391	-1786.67	-769.835	697.269	-953.713	-1253.34	-1209.74	-1252.26	-1628.53	-1613.29
Family 1 Config 4	-1109.84	-349.111	-438.473	-1321.42	-2471.94	-762.407	-908.001	-612.851	-986.713	-551.109	-385.08	-225.343	-1236.02	-1074.6	-555.761	-670.57	-302.652	-1358.71	-449.257	-1787.21	-818.816	714.904	-960.296	-1249.15	-1188.83	-419.506	-1626.37	-1078.37
Family 1 Config 5	-1136.47	-289.082	-512.407	-1302.72	-2503.34	-789.329	-907.302	-366.436	-1025.28	-477.097	-378.261	-26.1089	-1360.38	-679.665	-575.552	-715.894	-333.639	-1891.93	-309.135	-1799.13	-853.226	646.63	-926.341	-1264.63	-1255.45	-268.12	-1646.84	-1636.31
Family 1 Config 6	-1216.21	-276.565	-448.723	-1349.23	-2495.5	-784.157	-913.429	-340.195	-947.059	-505.919	-404.229	-175.156	-1250.34	-729.294	-517.042	-583.749	-377.328	-1278.51	-414.263	-1712.93	-833.122	647.385	-943.451	-1261.84	-1080.73	-320.679	-1638.21	-986.904
Family 1 Config 7	-1201.31	-263.49	-445.652	-1322.33	-2491.57	-780.532	-359.478	-332.263	-1088.78	-450.688	-353.24	-227.765	-1136.57	-805.343	-534.369	-569.385	-367.309	-1295.72	-359.138	-1689.63	-754.893	607.585	-938.581	-1259.87	-1294.5	-345.337	-1635.79	-964.987
Family 2 Config 1	-1100.51	-354.194	-462.992	-1333.53	-2475.86	-766.022	-909.599	-616.49	-1043.9	-515.564	-469.247	-315.932	-1196.63	-811.167	-578.009	-719.957	-459.025	-1400.21	-379.749	-1774.75	-807.127	694.614	-948.013	-1251.44	-1192.57	-506.34	-1627.51	-1083.51
Family 2 Config 2	-1139.7	-258.5	-312.5	-1348.17	-2511.18	-796.373	-910.34	-808.075	-920.277	-444.679	-343.792	-303.238	-1105.32	-769.017	-610.578	-641.453	-360.664	-1899.82	-341.802	-1717.69	-813.767	588	-916.713	-1268.6	-1094.14	-350.952	-1655.26	-889.734
Family 2 Config 3	-1193.57	-244.702	-505.592	-1359.05	-2503.34	-791.379	-918.299	-811.017	-1128.31	-541.144	-348.993	-106.859	-1210.93	-623.436	-685.697	-630.915	-381.156	-1312.84	-404.144	-1687.79	-825.661	618.813	-934.418	-1266.12	-1152.33	-346.306	-1646.79	-949.744
Family 2 Config 4	-1214.13	-297.032	-546.906	-1350.68	-2499.42	-787.757	-915.793	-771.858	-1099.72	-559.857	-404.065	-320.949	-1098.82	-851.809	-602.032	-647.48	-382.31	-1258.58	-439.525	-1658.29	-805.053	603.452	-930.707	-1264.21	-1229.63	-257.152	-1642.52	-951.855
Family 2 Config 5	-1105.69	-361.38	-455.001	-1336.69	-2479.79	-769.633	-911.92	-813.542	-942.588	-512.485	-412.468	-337.08	-1161.1	-764.982	-573.408	-660.929	-437.418	-1265.96	-341.628	-1773.43	-914.637	722.777	-960.524	-1253.73	-1119.25	-490.746	-1628.79	-942.736
Family 2 Config 6	-1192.85	-363.083	-530.778	-1361.63	-2530.64	-813.895	-373.954	-398.185	-908.502	-487.901	-1082.91	-144.037	-1384.82	-899.98	-507.352	-596.547	-236.481	-1919.35	-443.369	-1752.19	-827.914	652.162	-994.783	-1273.14	-1200.21	-301.474	-533.576	-863.506
Family 2 Config 7	-1190.43	-275.525	-422.786	-1361.98	-2522.84	-809.199	-376.068	-436.723	-946.89	-506.306	-1075.06	0.526723	-1179.59	-817.616	-642.98	-600.12	-336.385	-1911.49	-424.819	-1349.6	-804.409	670.812	-975.154	-1271.93	-1315.69	-382.352	-1665.81	-851.47
Family 3 Config 1	-1155.42	-188.245	-452.471	-1383.85	-2518.94	-805.571	-268.431	-416.888	-944.04	-491.053	-1071.1	-191.044	-1176.96	-837.93	-632.645	-615.009	-344.228	-1907.55	-363.077	-1553.42	-791.075	715.743	-922.335	-1270.45	-1011.36	-370.723	-1661.78	-912.112
Family 3 Config 2	-1161.92	-268.895	-466.899	-1351.72	-2495.5	-784.133	-913.224	-456.402	-979.612	-591.141	-415.243	-220.134	-1289.84	-699.299	-634.757	-677.941	-450.175	-1133.15	-374.845	-1737.89	-919.772	574.776	-957.163	-1262.22	-1337.62	-347.37	-1638.2	-1022.87
Family 3 Config 3	-1532.39	-493.137	-583.797	-1516.09	-2226.86	-747.998	-885.357	-873.637	-1144.25	-602.778	-574.869	-406.298	-1393.71	-1158.54	-918.518	-858.091	-513.818	-1502.48	-548.247	-1849	-981.385	300.49	-1311.9	-1239.88	-1386.13	-639.662	-1623.32	-1431.6
Family 3 Config 4	-1182.69	-297.158	-384.254	-1323.19	-2485.64	-773.102	-900.219	-504.976	-947.998	-507.432	-1037.37	-296.466	-1266.92	-715.469	-597.534	-683.229	-393.131	-1187.79	-336.056	-1627.94	-843.306	599.034	-925.102	-1254.86	-1032.94	-428.664	-1629.01	-1618.93
Family 3 Config 5	-1155.17	-281.682	-424.825	-1337.51	-2477.78	-767.64	-909.655	-817.631	-1082.87	-427.96	-1029.44	-242.309	-1308.66	-859.374	-583.244	-591.065	-439.616	-1208.18	-374.382	-1552.13	-769.797	685.837	-993.136	-1251.2	-1158.36	-1250.25	-1626.24	-1611.28
Family 3 Config 6	-1303.64	-353.858	-459.074	-1318.62	-2469.93	-760.387	-905.975	-668.623	-996.694	-465.728	-416.393	-429.46	-1199.85	-920.094	-603.312	-662.286	-450.952	-1389.67	-411.976	-1784.59	-996.519	768.387	-963.467	-1247.07	-1222.28	-388.481	-1624.15	-1087.42
Family 3 Config 7	-1145.26	-248.056	-450.601	-1316.44	-2497.41	-783.714	-903.54	-687.268	-1036.21	-527.832	-1049.28	-355.839	-1233.88	-789.727	-581.843	-603.49	-354.698	-1305.37	-325.958	-1799.24	-827.482	602.229	-924.872	-1260.84	-1110.45	-397.936	-1640.63	-1630.44
Family 4 Config 1	-1249.84	-307.613	-439.113	-1352.56	-2489.56	-778.483	-352.718	-368.776	-930.137	-553.784	-449.739	-228.29	-1174.93	-807.085	-614.064	-567.451	-462.244	-1234.85	-324.84	-1560.63	-875.78	639.138	-1021.67	-1257.64	-1213.39	-300.937	-1633.42	-1022.25
Family 4 Config 2	-1198.99	-343.037	-422.848	-1331.01	-2473.86	-763.996	-907.546	-653.558	-995.846	-456.047	-449.472	-249.821	-1186.67	-721.916	-582.273	-701.21	-447.238	-1356.04	-389.279	-1773.13	-883.25	707.603	-979.177	-1249.33	-1057.17	-395.304	-1625.26	-945.296
Family 4 Config 3	-1192.35	-242.548	-346.113	-1348.2	-2505.25	-790.741	-906.565	-599.056	-991.63	-544.682	-397.743	-231.007	-1458.6	-786.733	-580.293	-631.622	-244.87	-1893.86	-357.61	-1695.07	-806.307	609.655	-878.933	-1264.82	-1121.97	-344.542	-1649.12	-759.893
Family 4 Config 4	-1131.55	-293.842	-378.1	-1356.48	-2497.41	-785.695	-913.63	-786.335	-933.105	-478.173	-381.411	-290.855	-1160.34	-703.709	-612.381	-654.233	-422.316	-1301.92	-433.445	-1673.34	-772.136	629.263	-902.601	-1261.93	-1235.56	-248.331	-1640.58	-829.602
Family 4 Config 5	-1146.03	-348.548	-456.517	-1331.61	-2477.79	-767.601	-910.046	-818.215	-981.55	-475.307	-505.457	-369.781	-1143.59	-725.093	-579.796	-691.187	-438.057	-1285.75	-316.214	-1772.75	-982.117	598.203	-1237.42	-1251.59	-1166.15	-476.785	-1626.51	-938.8
Family 4 Config 6	-1119.36	-425.301	-478.401	-1359.1	-2524.72	-808.196	-378.927	-645.601	-972.169	-506.309	-1076.94	-208.235	-1138.67	-659.247	-576.907	-640.114	-317.405	-1913.39	-430.495	-1708.36	-717.276	679.83	-934.325	-1269.58	-1051.43	-392.951	-475.644	-933.778
Family 4 Config 7	-1209.84	-186.959	-443.208	-1341.68	-2516.92	-803.481	-382.93	-459.755	-980.205	-558.801	-1069.09	-165.095	-1024.06	-844.135	-655.565	-636.014	-399.231	-1905.53	-444.797	-1752.68	-718.284	678.317	-946.524	-1267.98	-1201.26	-452.992	-1659.8	-917.39

## Sheet: BIC_Left_Hand
	Subject 1	Subject 2	Subject 3	Subject 4	Subject 5	Subject 6	Subject 7	Subject 8	Subject 9	Subject 10	Subject 11	Subject 12	Subject 13	Subject 14	Subject 15	Subject 16	Subject 17	Subject 18	Subject 19	Subject 20	Subject 21	Subject 22	Subject 23	Subject 24	Subject 25	Subject 26	Subject 27	Subject 28
Family 1 Config 1	-1364.25	-492.096	-556.705	-1456.63	-2662.95	-950.093	-551.586	-728.115	-1115.1	-634.591	-1214.73	-412.458	-1252.67	-876.959	-778.75	-821.076	-505.526	-1453.03	-546.485	-1822.22	-979.136	483.313	-1108.88	-1430.09	-1313.14	-441.405	-1807.25	-1796.17
Family 1 Config 2	-1390.75	-530.201	-528.645	-1496.54	-2641.52	-931.098	-510.679	-977.892	-1234.33	-668.084	-1193.23	-195.586	-1372.46	-1074.5	-744.153	-799.097	-547.295	-1528.38	-542.723	-1936.83	-915.356	415.773	-1184.27	-1413.23	-1174.28	-525.986	-1787.67	-1774.92
Family 1 Config 3	-1376.26	-444.371	-547.546	-1482.24	-2630.81	-920.687	-1062.53	-979.195	-1221.76	-731.579	-1182.46	-478.013	-1366.37	-1118.85	-763.548	-844.37	-541.848	-1348.85	-535.407	-1937.69	-920.851	546.253	-1104.73	-1404.35	-1360.76	-1403.28	-1779.54	-1764.31
Family 1 Config 4	-1247.28	-486.553	-575.915	-1458.86	-2609.38	-899.848	-1045.44	-750.293	-1124.16	-688.551	-522.522	-362.785	-1373.46	-1212.04	-693.203	-808.012	-440.094	-1496.15	-586.699	-1924.65	-956.257	577.462	-1097.74	-1386.59	-1326.27	-556.948	-1763.81	-1215.81
Family 1 Config 5	-1328.21	-480.822	-704.147	-1494.46	-2695.08	-981.069	-1099.04	-558.176	-1217.02	-668.837	-570.001	-217.849	-1552.12	-871.405	-767.292	-907.634	-525.379	-2083.67	-500.875	-1990.87	-1044.97	454.89	-1118.08	-1456.37	-1447.19	-459.86	-1838.58	-1828.05
Family 1 Config 6	-1394.37	-454.73	-626.888	-1527.4	-2673.66	-962.322	-1091.59	-518.36	-1125.22	-684.084	-582.395	-353.322	-1428.51	-907.459	-695.208	-761.915	-555.494	-1456.68	-592.428	-1891.1	-1011.29	469.22	-1121.62	-1440	-1258.89	-498.845	-1816.38	-1165.07
Family 1 Config 7	-1372.69	-434.869	-617.03	-1493.71	-2662.95	-951.911	-530.857	-503.641	-1260.16	-622.067	-524.618	-399.143	-1307.95	-976.721	-705.747	-740.764	-538.688	-1467.1	-530.516	-1861.01	-926.272	436.207	-1109.96	-1431.25	-1465.88	-516.715	-1807.17	-1136.37
Family 2 Config 1	-1244.74	-498.423	-607.222	-1477.76	-2620.09	-910.251	-1053.83	-760.719	-1188.12	-659.793	-613.477	-460.161	-1340.86	-955.396	-722.238	-864.186	-603.254	-1544.44	-523.978	-1918.98	-951.356	550.385	-1092.24	-1395.67	-1336.8	-650.569	-1771.74	-1227.74
Family 2 Config 2	-1345.01	-463.815	-517.814	-1553.48	-2716.49	-1001.69	-1115.65	-1013.39	-1125.59	-649.994	-549.106	-508.552	-1310.63	-974.331	-815.892	-846.768	-565.979	-2105.13	-547.117	-1923	-1019.08	382.685	-1122.03	-1473.91	-1299.46	-556.266	-1860.57	-1095.05
Family 2 Config 3	-1385.31	-436.442	-697.332	-1550.79	-2695.08	-983.119	-1110.04	-1002.76	-1320.05	-732.884	-540.733	-298.599	-1402.67	-815.176	-877.437	-822.655	-572.896	-1504.58	-595.884	-1879.53	-1017.4	427.073	-1126.16	-1457.86	-1344.07	-538.046	-1838.53	-1141.48
Family 2 Config 4	-1399.08	-481.984	-731.858	-1535.64	-2684.37	-972.71	-1100.75	-956.811	-1284.67	-744.81	-589.017	-505.902	-1283.78	-1036.76	-786.985	-832.433	-567.263	-1443.53	-624.478	-1843.24	-990.005	418.5	-1115.66	-1449.16	-1414.59	-442.105	-1827.47	-1136.81
Family 2 Config 5	-1256.7	-512.396	-606.017	-1487.7	-2630.81	-920.649	-1062.94	-964.559	-1093.6	-663.501	-563.485	-488.096	-1312.11	-915.999	-724.424	-811.945	-588.435	-1416.97	-492.644	-1924.44	-1065.65	571.761	-1111.54	-1404.75	-1270.27	-641.762	-1779.81	-1093.75
Family 2 Config 6	-1432.1	-602.333	-770.029	-1600.88	-2769.89	-1053.15	-613.205	-637.436	-1147.75	-727.151	-1322.16	-383.287	-1624.07	-1139.23	-746.603	-835.798	-475.731	-2158.6	-682.619	-1991.44	-1067.17	412.912	-1234.03	-1512.39	-1439.46	-540.724	-772.826	-1102.76
Family 2 Config 7	-1416.1	-501.202	-648.463	-1587.65	-2748.52	-1034.88	-601.744	-662.399	-1172.57	-731.983	-1300.74	-225.15	-1405.27	-1043.29	-868.657	-825.796	-562.061	-2137.17	-650.495	-1575.27	-1030.09	445.136	-1200.83	-1497.6	-1541.37	-608.028	-1891.48	-1077.15
Family 3 Config 1	-1374.31	-407.134	-671.36	-1602.73	-2737.83	-1024.46	-487.32	-635.777	-1162.93	-709.942	-1289.99	-409.933	-1395.85	-1056.82	-851.534	-833.898	-563.117	-2126.44	-581.966	-1772.3	-1009.96	496.854	-1141.22	-1489.34	-1230.24	-589.612	-1880.67	-1131
Family 3 Config 2	-1340.08	-447.06	-645.064	-1529.88	-2673.66	-962.298	-1091.39	-634.568	-1157.78	-769.307	-593.408	-398.3	-1468	-877.465	-812.923	-856.106	-628.341	-1311.31	-553.01	-1916.06	-1097.94	396.61	-1135.33	-1440.39	-1515.78	-525.535	-1816.36	-1201.04
Family 3 Config 3	-1642.68	-603.43	-694.09	-1626.39	-2337.15	-858.291	-995.65	-983.93	-1254.54	-713.071	-685.162	-516.591	-1504	-1268.83	-1028.81	-968.384	-624.111	-1612.78	-658.54	-1959.3	-1091.68	190.197	-1422.19	-1350.18	-1496.42	-749.955	-1733.61	-1541.89
Family 3 Config 4	-1343.89	-458.355	-545.451	-1484.39	-2646.84	-934.299	-1061.42	-666.174	-1109.2	-668.63	-1198.57	-457.663	-1428.11	-876.666	-758.731	-844.427	-554.328	-1348.99	-497.253	-1789.14	-1004.5	437.836	-1086.3	-1416.06	-1194.14	-589.861	-1790.2	-1780.13
Family 3 Config 5	-1302.8	-429.305	-572.448	-1485.13	-2625.41	-915.263	-1057.28	-965.253	-1230.49	-575.582	-1177.07	-389.932	-1456.28	-1007	-730.867	-738.688	-587.239	-1355.81	-522.005	-1699.76	-917.42	538.214	-1140.76	-1398.82	-1305.99	-1397.87	-1773.86	-1758.9
Family 3 Config 6	-1437.69	-487.906	-593.122	-1452.66	-2603.98	-894.436	-1040.02	-802.671	-1130.74	-599.776	-550.441	-563.508	-1333.9	-1054.14	-737.36	-796.335	-585	-1523.72	-546.024	-1918.64	-1130.57	634.339	-1097.52	-1381.11	-1356.32	-522.529	-1758.2	-1221.47
Family 3 Config 7	-1326.82	-429.615	-632.16	-1497.99	-2678.97	-965.273	-1085.1	-868.827	-1217.77	-709.391	-1230.84	-537.399	-1415.44	-971.286	-763.402	-785.049	-536.257	-1486.93	-507.517	-1980.8	-1009.04	420.67	-1106.43	-1442.4	-1292.01	-579.496	-1822.19	-1812
Family 4 Config 1	-1417.83	-475.598	-607.097	-1520.55	-2657.55	-946.468	-520.702	-536.76	-1098.12	-721.769	-617.723	-396.274	-1342.91	-975.07	-782.049	-735.436	-630.229	-1402.84	-492.824	-1728.61	-1043.76	471.153	-1189.66	-1425.63	-1381.38	-468.922	-1801.4	-1190.24
Family 4 Config 2	-1339.83	-483.873	-563.683	-1471.85	-2614.69	-904.832	-1048.38	-794.394	-1136.68	-596.882	-590.307	-390.657	-1327.51	-862.752	-723.108	-842.045	-588.073	-1496.88	-530.115	-1913.96	-1024.09	566.768	-1120.01	-1390.16	-1198.01	-536.139	-1766.1	-1086.13
Family 4 Config 3	-1387.48	-437.682	-541.247	-1543.33	-2700.38	-985.874	-1101.7	-794.189	-1186.76	-739.816	-592.876	-426.14	-1653.73	-981.867	-775.427	-826.756	-440.003	-2088.99	-552.744	-1890.2	-1001.44	414.521	-1074.07	-1459.95	-1317.11	-539.676	-1844.25	-955.026
Family 4 Config 4	-1313.11	-475.401	-559.659	-1538.04	-2678.97	-967.254	-1095.19	-967.894	-1114.66	-659.732	-562.971	-472.414	-1341.9	-885.268	-793.94	-835.792	-603.875	-1483.48	-615.004	-1854.89	-953.695	447.704	-1084.16	-1443.49	-1417.12	-429.89	-1822.14	-1011.16
Family 4 Config 5	-1293.65	-496.17	-604.14	-1479.24	-2625.41	-915.224	-1057.67	-965.838	-1129.17	-622.929	-653.079	-517.404	-1291.21	-872.716	-727.419	-838.809	-585.679	-1433.37	-463.837	-1920.38	-1129.74	450.58	-1385.05	-1399.22	-1313.77	-624.408	-1774.13	-1086.42
Family 4 Config 6	-1348.43	-654.371	-707.471	-1588.17	-2753.79	-1037.27	-607.996	-874.671	-1201.24	-735.379	-1306.01	-437.305	-1367.74	-888.317	-805.977	-869.184	-546.475	-2142.46	-659.564	-1937.43	-946.345	450.76	-1163.39	-1498.65	-1280.5	-622.021	-704.714	-1162.85
Family 4 Config 7	-1425.34	-402.454	-658.704	-1557.18	-2732.42	-1018.98	-598.426	-675.25	-1195.7	-774.296	-1284.59	-380.59	-1239.55	-1059.63	-871.06	-851.509	-614.726	-2121.03	-660.292	-1968.18	-933.78	462.821	-1162.02	-1483.48	-1416.75	-668.487	-1875.3	-1132.89

## Sheet: log-evidence_Left_Hand
	Subject 1	Subject 2	Subject 3	Subject 4	Subject 5	Subject 6	Subject 7	Subject 8	Subject 9	Subject 10	Subject 11	Subject 12	Subject 13	Subject 14	Subject 15	Subject 16	Subject 17	Subject 18	Subject 19	Subject 20	Subject 21	Subject 22	Subject 23	Subject 24	Subject 25	Subject 26	Subject 27	Subject 28
Family 1 Config 1	-7307.53	-5518.48	-8891.03	-8784.34	-8308.92	-6427.68	-7067.28	-5768.48	-7355.06	-7702.2	-9094.38	-8206.4	-7685.92	-7580.64	-7832.25	-9696.49	-8077.8	-7487.24	-8110.66	-7700.6	-8458.76	-3944.99	-7352.56	-6340.71	-8597.19	-8056.85	-7566.3	-8836.97
Family 1 Config 2	-7286.21	-5563.54	-8955.93	-8872.04	-8308.2	-6427.91	-7057.44	-5957.2	-7491.27	-7796.2	-9093.32	-7848.95	-7902.45	-8034.89	-7756.43	-9720.79	-8190.51	-7556.92	-8094.89	-7851.65	-8351.09	-4028.57	-7483.69	-6341.44	-8459.92	-8183.59	-7567.2	-8835.65
Family 1 Config 3	-7229.29	-5486.21	-8939.39	-8856.45	-8308.14	-6428.1	-7883.04	-5976.84	-7461.2	-8043.27	-9093.28	-8388.21	-7919	-8094.27	-7718.73	-9832.01	-8208.18	-7317.05	-8125	-7862.02	-8312	-3928.57	-7442.3	-6341.93	-8651.17	-9927.22	-7571.67	-8835.6
Family 1 Config 4	-7222.7	-5561.49	-9066.4	-8858.67	-8307.33	-6427.33	-7883.13	-5842.57	-7418.14	-7787.94	-8128.5	-8226.85	-7927.89	-8353.15	-7715.81	-9794.06	-8066.63	-7718.15	-8205.64	-7872.29	-8453.83	-3942.21	-7459.61	-6341.24	-8723.17	-8322.23	-7579.72	-8291.7
Family 1 Config 5	-7223.83	-5461.86	-9051.49	-8810.19	-8309.16	-6427.23	-7881.29	-5672.7	-7438.63	-7648.01	-8123.28	-7773.78	-8182.19	-7479.98	-7778.12	-9854.91	-8020.05	-8136.38	-7955.19	-7853.41	-8456.21	-3936.74	-7417.04	-6338.14	-8803.54	-8000.79	-7566.13	-8837.26
Family 1 Config 6	-7332.75	-5478.62	-8942.72	-8876.1	-8308.37	-6427.46	-7886.34	-5678.61	-7358.32	-7844.28	-8178.1	-8058.59	-7971.27	-7435.77	-7703.54	-9685.02	-8164.08	-7495.98	-8142.12	-7771.43	-8470.83	-3964.06	-7388.82	-6339.77	-8503.03	-8123.06	-7562.17	-7974.23
Family 1 Config 7	-7353.93	-5420.61	-9054.89	-8855.15	-8308.31	-6427.63	-7031.66	-5659.38	-7531.61	-7717.15	-8097.83	-8162.23	-7786.48	-7654.89	-7690.59	-9552.15	-8138.99	-7592.45	-8065.63	-7764.35	-8399.25	-3994.78	-7512.47	-6340.08	-8927.73	-8121.46	-7564.54	-7989.8
Family 2 Config 1	-7219.52	-5595.44	-9075.66	-8869.82	-8307.35	-6427.15	-7880.4	-5858.48	-7462.63	-7765.03	-8299.97	-8438.6	-7868.35	-7831.89	-7764.97	-9939.03	-8274.06	-7737.57	-8195.3	-7873.56	-8523.39	-3956.59	-7449.85	-6340.56	-8698.65	-8387.38	-7574.74	-8139.25
Family 2 Config 2	-7231.76	-5402.72	-8725.34	-8859.49	-8309.29	-6427.07	-7878.13	-5916.4	-7397.55	-7719.87	-8086.11	-8239.89	-7695.82	-7581.67	-7778.91	-9725.51	-8069.25	-8136.33	-8006.88	-7778.87	-8453.73	-4026.6	-7469.39	-6336.54	-8370.95	-8095.42	-7568.01	-7829.55
Family 2 Config 3	-7269.65	-5406.72	-9118.92	-8875.35	-8308.46	-6427.32	-7883.35	-5925.17	-7554.29	-7958.59	-8063.22	-7930.12	-7938.5	-7328.52	-7998.62	-9740.45	-8137.2	-7546.64	-8110.21	-7776.99	-8465.04	-4000.78	-7463.96	-6338.85	-8567.45	-8112.2	-7564.16	-8033.97
Family 2 Config 4	-7251.32	-5503.69	-9127.84	-8866.32	-8308.42	-6427.45	-7885.23	-5901.78	-7490.62	-7953.76	-8168.38	-8338.29	-7685.71	-7911.89	-7767.96	-9761.63	-8145.7	-7466.78	-8129.38	-7766.44	-8481.64	-3989.52	-7501.89	-6338.99	-8685.8	-7860.26	-7563.3	-7908.46
Family 2 Config 5	-7193.21	-5579.58	-9048.26	-8871.64	-8307.36	-6426.99	-7881.24	-5938.61	-7366.28	-7784.63	-8251.07	-8486.27	-7863.79	-7542.95	-7789.1	-9817.99	-8277.83	-7404.49	-8078.54	-7865.16	-8650.58	-3942.52	-7463.64	-6339.88	-8569.51	-8389.76	-7570.05	-8016.59
Family 2 Config 6	-7365.14	-5567.45	-9148.8	-8874.89	-8311.28	-6430.47	-7068.18	-5687.87	-7326.53	-7787.94	-9096.54	-7962.78	-8199.44	-7882.43	-7590.24	-9567.04	-7841.51	-8138.32	-8188.66	-7796.37	-8444.26	-3928.83	-7447.49	-6338.91	-8724.44	-8027.98	-5933.59	-7869.22
Family 2 Config 7	-7283.81	-5423.36	-8933.98	-8877.38	-8310.3	-6430.88	-7100.88	-5778.32	-7355.28	-7821.5	-9095.47	-7736.6	-7834.81	-7669.63	-7909.2	-9699.49	-8041.77	-8137.4	-8213.14	-7457.93	-8459.02	-3934.61	-7435.85	-6343.14	-8880.57	-8136.74	-7572.31	-7875.54
Family 3 Config 1	-7273.77	-5318.89	-8953.42	-8887.17	-8310.23	-6430.96	-6797.33	-5755.05	-7382.75	-7786.73	-9095.47	-8090.64	-7935.35	-7799.11	-7870.8	-9643.02	-8090.4	-8137.44	-8097.49	-7648.12	-8416.66	-3917.23	-7344.09	-6342.99	-8223.65	-8027.18	-7571.75	-7942.59
Family 3 Config 2	-7350.1	-5434.06	-9132.36	-8871.83	-8308.37	-6427.54	-7886.95	-5740.87	-7419.08	-7960.57	-8113.65	-8300.25	-8042.91	-7470.92	-7869.8	-9812.14	-8266.67	-7185.88	-8087.59	-7782.13	-8523.71	-4071.69	-7431.83	-6339.43	-8950.83	-8182.55	-7562.17	-8179.8
Family 3 Config 3	-7894.62	-5753.48	-9417.69	-9073.7	-8218.54	-6427.06	-7894.65	-6045.85	-7724.39	-8123.4	-8476.95	-8694.06	-8249.64	-8442.56	-8342.23	-10202.8	-8381.99	-7814.47	-8549.95	-7933.97	-8844.89	-4407.2	-8245.96	-6341.83	-9113.47	-8704.71	-7602.93	-8705.99
Family 3 Config 4	-7312.17	-5473.63	-8937.66	-8856.2	-8308.84	-6427.82	-7871.36	-5760.02	-7358.03	-7777.05	-9094.33	-8315.57	-8101.24	-7500.29	-7814.95	-9792.31	-8136.27	-7317.88	-8037.96	-7750.11	-8495.94	-4016.51	-7329.58	-6341.03	-8309.61	-8169.38	-7564.6	-8836.88
Family 3 Config 5	-7250.58	-5484.96	-9025.91	-8878.78	-8308.14	-6428.08	-7883.3	-5967.48	-7464.7	-7689.24	-9093.28	-8146.75	-8046.29	-7961.13	-7788.71	-9641.43	-8337.28	-7330.21	-8092.43	-7706.61	-8380.92	-3949.05	-7447.11	-6341.88	-8647.38	-9927.22	-7571.18	-8835.61
Family 3 Config 6	-7498.8	-5545.68	-9065.44	-8857.52	-8307.33	-6427.32	-7883.03	-5903.15	-7425.76	-7799.95	-8239.06	-8572.06	-7938.08	-7998.37	-7864.05	-9785.34	-8315.98	-7712.17	-8220.09	-7874.54	-8780.36	-3927.71	-7464.29	-6341.2	-8727.1	-8333.38	-7579.33	-8318.18
Family 3 Config 7	-7273.7	-5426.98	-9062.84	-8822	-8309.1	-6427.38	-7883.33	-5828.47	-7440.85	-7952.47	-9094.46	-8362.54	-8045.03	-7549.35	-7800.12	-9740.39	-8044.06	-7435.32	-8024.74	-7860.48	-8434.19	-3991.15	-7319.19	-6338.19	-8431.75	-8148.16	-7565.45	-8837.19
Family 4 Config 1	-7368.43	-5493.63	-8954.27	-8883.18	-8308.32	-6427.6	-7068.51	-5687.5	-7342.17	-7819.43	-8318.78	-8167.44	-7931.78	-7628.33	-7841.25	-9640.01	-8281.45	-7464.78	-7988.13	-7665.83	-8600.34	-3979.71	-7567.79	-6340	-8610.42	-8049.95	-7563.95	-8251.86
Family 4 Config 2	-7365.45	-5542	-9092.58	-8868.94	-8307.35	-6427.13	-7880.29	-5895.74	-7426.48	-7796.86	-8339.58	-8219.2	-7826.44	-7613.86	-7746.38	-9858.5	-8270.39	-7686.74	-8192.99	-7873.56	-8631.38	-3959.55	-7444.35	-6340.51	-8375.22	-8284.4	-7574.3	-7964.87
Family 4 Config 3	-7308.53	-5416.63	-8714.92	-8866.86	-8309.24	-6427.19	-7879.98	-5815.2	-7444.21	-7901.86	-8137.07	-8194.51	-8302.07	-7679.82	-7733.38	-9704.88	-7859.41	-8136.36	-7984.01	-7772.72	-8452.2	-4008.05	-7330.05	-6336.37	-8544.14	-8132.78	-7567.42	-7652.13
Family 4 Config 4	-7272.4	-5481.4	-8858.06	-8878.62	-8308.43	-6427.42	-7884.95	-5912.73	-7333.19	-7745.62	-8153.23	-8247.88	-7869.83	-7521.53	-7771.61	-9777.88	-8203.14	-7470.09	-8200.65	-7760.35	-8401.13	-3996.28	-7325.94	-6338.89	-8640.45	-7907.07	-7563.47	-7804.99
Family 4 Config 5	-7219.02	-5543.36	-9084.09	-8864.1	-8307.36	-6426.97	-7881.51	-5944.37	-7352.17	-7901.35	-8404.29	-8507.35	-7647.75	-7614.14	-7789.33	-9863.34	-8271.72	-7425.1	-8046.96	-7863.84	-8769.63	-4073.69	-8179.68	-6339.82	-8676.17	-8382.14	-7569.57	-8060.86
Family 4 Config 6	-7246.79	-5623.83	-9073.18	-8878.89	-8311.22	-6430.56	-7052.44	-5840.56	-7344.39	-7913.92	-9096.55	-8042.94	-7644.08	-7351.13	-7750.1	-9632.16	-7941.21	-8138.35	-8212.76	-7778	-8282.42	-3905.19	-7386.09	-6338.37	-8304.47	-8204.52	-5966.86	-7995.28
Family 4 Config 7	-7294.17	-5312.24	-8950.63	-8867.31	-8310.25	-6430.93	-7045.46	-5765.62	-7401.63	-7888.49	-9095.47	-8121.53	-7472.97	-7839.9	-7764.6	-9691.94	-8206.68	-8137.43	-8254.38	-7783.33	-8239.3	-3912.6	-7493.42	-6342.84	-8556.19	-8070.15	-7571.92	-8013.97
